# Supplementary material for: Association of Low Alanine Aminotransferase Values with Extubation Failure in Adult Critically Ill Patients: A Retrospective Cohort Study
Source: J Clin Med. 2021 Jul 25;10(15):3282. doi: 10.3390/jcm10153282 (PMC8348471; doi:10.3390/jcm10153282)
Supplement: Supplementary file 1 [file jcm-10-03282-s001.zip]

Archive with 1 entries (1 files):
- jcm-1267551-supplementary.pdf
